# Supplementary material for: Could Dietary Supplementation with Different Sources of N-3 Polyunsaturated Fatty Acids Modify the Rabbit Gut Microbiota?
Source: Antibiotics (Basel). 2022 Feb 10;11(2):227. doi: 10.3390/antibiotics11020227 (PMC8868100; doi:10.3390/antibiotics11020227)
Supplement: Supplementary file 1 [file antibiotics-11-00227-s001.zip]

Archive with 1 entries (1 files):
- antibiotics-1560063-supplementary.pdf
